# Supplementary material for: Identification and Characterization of Besifovir-Resistant Hepatitis B Virus Isolated from a Chronic Hepatitis B Patient
Source: Biomedicines. 2022 Jan 26;10(2):282. doi: 10.3390/biomedicines10020282 (PMC8868672; doi:10.3390/biomedicines10020282)
Supplement: Supplementary file 1 [file biomedicines-10-00282-s001.zip]

Archive with 1 entries (1 files):
- biomedicines-1509954-Supplementary.pdf
